# Supplementary material for: Phytochemical Characterization of Bilberries and Their Potential as a Functional Ingredient to Mitigate Ochratoxin A Toxicity in Cereal-Based Products
Source: Nutrients. 2024 Sep 17;16(18):3137. doi: 10.3390/nu16183137 (PMC11435120; doi:10.3390/nu16183137)
Supplement: Supplementary file 1 [file nutrients-16-03137-s001.zip]

Archive with 1 entries (1 files):
- nutrients-3155799-supplementary.pdf
